# Supplementary material for: 9-Ethynyl-1,2-dimethyl-1,2-dicarba-closo-dodeca­borane (1,2-Me2-9-HC C-closo-1,2-C2B10H9)
Source: Acta Crystallogr Sect E Struct Rep Online. 2010 Jun 18;66(Pt 7):o1709–10. doi: 10.1107/S1600536810022440 (PMC3006814; doi:10.1107/S1600536810022440)
Supplement: Supplementary file 2 [file e-66-o1709-Isup2.hkl]

# 
# h,k,l, Fc-squared, Fo-squared, sigma(Fo-squared) and status flag 
# 
data_I
_shelx_title 'Finze_Reiss_2010' 
_shelx_refln_list_code          4 
_shelx_F_calc_maximum      113.48 
_exptl_crystal_F_000       408.00 
_reflns_d_resolution_high  0.8411 
 
loop_ 
 _symmetry_equiv_pos_as_xyz 
 'x, y, z' 
 '-x, -y, z+1/2' 
 'x+1/2, -y+1/2, z' 
 '-x+1/2, y+1/2, z+1/2' 
 
_cell_length_a    14.5368 
_cell_length_b     7.0085 
_cell_length_c    12.5373 
_cell_angle_alpha  90.000 
_cell_angle_beta   90.000 
_cell_angle_gamma  90.000 
 
_shelx_F_squared_multiplier     1.000 
 
loop_ 
 _refln_index_h 
 _refln_index_k 
 _refln_index_l 
 _refln_F_squared_calc 
 _refln_F_squared_meas 
 _refln_F_squared_sigma 
 _refln_observed_status 
   4   0   0      166.31      140.46      0.76 o 
   6   0   0        2.38        4.24      0.44 o 
   8   0   0       86.04       95.25      0.80 o 
  10   0   0      175.89      166.16      1.06 o 
  12   0   0      247.28      230.00      3.33 o 
  14   0   0        4.90        7.40      0.69 o 
  16   0   0       57.27       70.27      1.76 o 
   2   1   0       24.08       31.97      0.75 o 
   3   1   0      195.86      191.03      1.92 o 
   4   1   0      174.47      153.87      1.93 o 
   5   1   0       12.73       12.40      0.35 o 
   6   1   0      155.88      146.77      1.71 o 
   7   1   0      130.88      108.31      1.37 o 
   8   1   0       26.22       24.21      0.38 o 
   9   1   0       19.06       19.56      0.41 o 
  10   1   0       28.22       33.34      0.51 o 
  11   1   0        2.62        2.09      0.44 o 
  12   1   0       27.86       30.02      0.63 o 
  13   1   0        0.50        0.30      0.60 o 
  14   1   0        2.08        3.23      0.72 o 
  15   1   0        1.34        1.42      0.88 o 
  16   1   0       18.26       21.59      1.20 o 
  17   1   0        1.10        1.84      1.08 o 
   0   2   0     2206.51     2068.19     90.20 o 
   1   2   0       53.52       47.45      0.59 o 
   2   2   0      898.21      869.16     59.57 o 
   3   2   0      541.84      531.61     19.06 o 
   4   2   0      310.47      272.40      3.42 o 
   5   2   0      375.88      409.48      4.01 o 
   6   2   0      121.91      146.83      1.84 o 
   7   2   0       29.43       36.29      0.63 o 
   8   2   0       70.72       59.75      0.85 o 
   9   2   0        2.12        1.98      0.47 o 
  10   2   0        8.86        7.34      0.54 o 
  11   2   0        1.18        1.34      0.66 o 
  12   2   0       26.99       23.95      1.58 o 
  13   2   0        6.32        8.78      0.95 o 
  14   2   0        2.26        2.32      0.99 o 
  15   2   0       20.01       23.22      1.16 o 
  16   2   0       13.09       15.29      1.17 o 
   1   3   0        0.44        2.42      0.41 o 
   2   3   0       47.52       47.59      1.02 o 
   3   3   0       32.52       29.05      0.58 o 
   4   3   0      226.62      241.69      2.08 o 
   5   3   0      182.13      166.79      1.23 o 
   6   3   0        4.65        3.01      0.33 o 
   7   3   0      356.95      344.38      3.28 o 
   8   3   0       91.33       83.52      1.21 o 
   9   3   0      176.39      155.02      2.87 o 
  10   3   0       10.09        8.33      0.63 o 
  11   3   0        9.61       10.49      0.83 o 
  12   3   0        2.68        3.40      0.78 o 
  13   3   0        0.80        0.21      0.79 o 
  14   3   0        0.01        0.09      0.84 o 
  15   3   0        0.18        0.44      0.88 o 
  16   3   0        1.98        2.16      0.93 o 
   0   4   0        1.43       10.73      0.54 o 
   1   4   0      251.31      241.27      1.88 o 
   2   4   0        1.50        0.72      0.30 o 
   3   4   0        1.24        1.55      0.31 o 
   4   4   0        0.54        0.97      0.35 o 
   5   4   0       31.19       27.60      0.45 o 
   6   4   0        5.02        5.18      0.46 o 
   7   4   0        3.97        6.14      0.46 o 
   8   4   0        0.01        0.30      0.56 o 
   9   4   0       38.32       29.61      0.72 o 
  10   4   0        0.23        0.16      0.89 o 
  11   4   0       16.07       15.51      1.00 o 
  12   4   0        0.40        1.28      0.93 o 
  13   4   0        4.50        6.65      0.88 o 
  14   4   0        0.22        0.00      0.88 o 
  15   4   0        5.41        6.92      0.98 o 
   1   5   0        7.88        8.09      0.47 o 
   2   5   0        0.00        0.00      0.42 o 
   3   5   0       37.90       32.69      0.58 o 
   4   5   0       13.34       13.81      0.49 o 
   5   5   0        2.39        2.33      0.54 o 
   6   5   0       16.34       18.73      0.61 o 
   7   5   0       76.29       70.92      1.37 o 
   8   5   0        2.30        1.78      0.68 o 
   9   5   0       40.06       37.84      1.04 o 
  10   5   0        2.01        1.16      0.70 o 
  11   5   0        0.67        0.68      0.96 o 
  12   5   0        0.09        1.01      1.01 o 
  13   5   0        4.10        6.51      1.14 o 
   0   6   0       81.20       88.60      2.28 o 
   1   6   0       60.02       61.28      1.51 o 
   2   6   0        6.46        3.61      0.52 o 
   3   6   0        0.60        0.00      0.61 o 
   4   6   0        0.70        0.47      0.60 o 
   5   6   0        0.00        0.32      0.67 o 
   6   6   0        0.00        0.10      0.68 o 
   7   6   0        3.26        3.44      0.72 o 
   8   6   0        4.63        6.27      0.76 o 
   9   6   0        1.53        2.03      0.73 o 
  10   6   0        0.30        0.00      0.75 o 
  11   6   0       14.11       16.66      0.87 o 
   1   7   0        0.05        0.39      0.53 o 
   2   7   0       18.08       22.15      0.66 o 
   3   7   0        8.07        7.33      0.67 o 
   4   7   0       16.42       23.49      0.93 o 
   5   7   0        5.46        5.19      0.95 o 
   6   7   0        5.14        6.39      0.87 o 
   7   7   0        1.23        1.87      0.89 o 
   8   7   0        0.15        0.00      0.91 o 
   9   7   0        0.00        0.00      0.93 o 
   0   8   0       12.30       13.00      1.05 o 
   1   8   0        0.00        1.23      0.77 o 
   2   8   0       31.31       39.69      1.56 o 
   3   8   0        0.56        1.70      0.91 o 
   4   8   0       20.49       25.62      1.21 o 
   2   0   1     1501.56     1515.46     10.14 o 
   4   0   1      648.76      644.09      4.22 o 
   6   0   1      152.78      159.38      1.79 o 
   8   0   1        9.60       11.51      0.31 o 
  10   0   1       65.18       61.51      0.52 o 
  12   0   1       62.17       66.86      0.87 o 
  14   0   1       15.08       15.89      0.64 o 
  16   0   1        3.09        4.91      0.74 o 
   0   1   1     1742.03     1710.42    141.30 o 
   1   1   1    12878.33    12649.53    157.57 o 
   2   1   1      659.03      640.84      4.89 o 
   3   1   1      241.76      227.18      2.48 o 
   4   1   1       60.04       50.59      0.70 o 
   5   1   1      225.84      211.55      1.88 o 
   6   1   1      162.20      162.10      1.88 o 
   7   1   1      231.26      269.96      2.02 o 
   8   1   1       24.47       16.76      0.30 o 
   9   1   1       42.79       36.73      0.36 o 
  10   1   1       32.56       24.21      0.34 o 
  11   1   1      221.81      206.06      1.32 o 
  12   1   1       19.02       17.84      0.46 o 
  13   1   1       12.68       11.17      0.47 o 
  14   1   1        4.55        5.08      0.50 o 
  15   1   1       20.95       22.46      0.65 o 
  16   1   1        8.27       10.81      0.73 o 
  17   1   1       14.37       18.55      0.85 o 
   1   2   1     1173.92     1048.58      8.43 o 
   2   2   1      390.39      340.59      3.54 o 
   3   2   1      189.77      180.06      2.32 o 
   4   2   1      346.83      310.02      4.33 o 
   5   2   1      291.08      265.28      2.85 o 
   6   2   1       46.00       51.83      0.49 o 
   7   2   1       11.24        9.90      0.26 o 
   8   2   1       24.97       24.59      0.33 o 
   9   2   1       50.06       47.09      0.46 o 
  10   2   1       59.68       45.82      0.56 o 
  11   2   1       77.40       76.52      0.76 o 
  12   2   1       28.68       30.83      0.66 o 
  13   2   1        4.01        3.17      0.62 o 
  14   2   1        8.58        9.80      0.72 o 
  15   2   1       12.87       18.36      0.79 o 
  16   2   1        1.16        1.72      0.75 o 
   0   3   1      132.15      138.15      2.74 o 
   1   3   1       31.68       35.53      0.79 o 
   2   3   1      130.47      125.27      1.80 o 
   3   3   1      191.82      212.57      1.44 o 
   4   3   1      283.20      320.33      2.90 o 
   5   3   1       53.59       60.32      0.50 o 
   6   3   1       33.54       45.04      0.48 o 
   7   3   1       30.65       33.63      0.40 o 
   8   3   1        9.56       10.42      0.32 o 
   9   3   1        2.55        1.98      0.38 o 
  10   3   1       34.08       29.72      0.44 o 
  11   3   1        0.25        0.58      0.55 o 
  12   3   1        1.14        1.46      0.54 o 
  13   3   1        0.58        0.59      0.56 o 
  14   3   1        2.62        2.59      0.59 o 
  15   3   1        0.77        1.42      0.62 o 
  16   3   1        3.72        5.69      0.67 o 
   1   4   1      311.88      304.84      2.12 o 
   2   4   1       57.98       79.01      0.64 o 
   3   4   1       11.10       12.52      0.25 o 
   4   4   1       29.85       25.42      0.31 o 
   5   4   1        2.00        3.41      0.29 o 
   6   4   1      140.61      129.90      1.05 o 
   7   4   1        0.52        1.16      0.32 o 
   8   4   1      309.55      280.66      2.46 o 
   9   4   1       17.42       15.86      0.52 o 
  10   4   1       69.83       70.90      1.13 o 
  11   4   1       14.54       14.59      0.68 o 
  12   4   1        1.13        1.65      0.66 o 
  13   4   1        4.53        5.20      0.65 o 
  14   4   1        3.30        4.24      0.65 o 
  15   4   1        2.82        3.08      0.67 o 
   0   5   1      386.07      363.00      4.68 o 
   1   5   1       68.36       63.70      0.79 o 
   2   5   1      224.56      213.32      1.73 o 
   3   5   1       43.88       37.44      0.37 o 
   4   5   1       50.72       48.39      0.48 o 
   5   5   1       66.85       65.69      0.61 o 
   6   5   1        8.41       11.71      0.43 o 
   7   5   1       10.22        8.52      0.47 o 
   8   5   1        8.19        4.40      0.48 o 
   9   5   1        2.38        2.39      0.48 o 
  10   5   1        4.34        2.75      0.53 o 
  11   5   1        0.15        0.36      0.60 o 
  12   5   1       12.20       18.52      0.88 o 
  13   5   1        1.85        3.35      0.85 o 
   1   6   1       21.07       24.36      0.46 o 
   2   6   1       17.58       17.10      0.45 o 
   3   6   1        5.78        5.03      0.41 o 
   4   6   1        3.68        3.58      0.47 o 
   5   6   1        0.16        0.23      0.47 o 
   6   6   1        0.28        0.92      0.51 o 
   7   6   1        0.09        0.27      0.53 o 
   8   6   1        0.20        0.38      0.54 o 
   9   6   1        1.51        1.35      0.56 o 
  10   6   1        1.21        1.33      0.58 o 
  11   6   1        1.90        2.62      0.69 o 
   0   7   1        1.59        0.98      0.56 o 
   1   7   1        9.91       13.25      0.48 o 
   2   7   1        6.28        6.07      0.47 o 
   3   7   1       28.31       32.41      0.87 o 
   4   7   1        8.54        9.86      0.58 o 
   5   7   1       15.03       16.60      0.61 o 
   6   7   1        3.31        4.24      0.55 o 
   7   7   1        8.72       12.56      0.63 o 
   8   7   1        1.76        2.33      0.60 o 
   9   7   1        0.72        1.94      0.62 o 
   1   8   1        6.76        7.07      0.51 o 
   2   8   1        5.08        8.14      0.53 o 
   3   8   1       28.96       34.78      0.68 o 
   4   8   1        0.85        2.32      0.58 o 
   2   0   2     6875.02     7189.09     51.97 o 
   4   0   2      368.15      356.56      1.11 o 
   6   0   2      738.79      822.02      3.21 o 
   8   0   2       60.79       67.82      0.52 o 
  10   0   2      306.11      307.05      1.95 o 
  12   0   2       44.55       45.23      0.67 o 
  14   0   2        7.47        9.47      0.68 o 
  16   0   2        5.13        4.30      0.74 o 
   1   1   2     1092.35     1185.87     30.88 o 
   2   1   2      213.84      231.51      3.54 o 
   3   1   2      188.49      202.97      1.57 o 
   4   1   2      180.17      175.43      1.38 o 
   5   1   2      555.40      563.69      5.53 o 
   6   1   2       65.64       60.78      0.79 o 
   7   1   2       35.79       40.76      0.35 o 
   8   1   2      117.92       97.77      0.73 o 
   9   1   2       30.51       26.17      0.37 o 
  10   1   2       94.39       84.55      0.70 o 
  11   1   2      186.68      173.67      1.41 o 
  12   1   2       33.18       32.52      0.50 o 
  13   1   2        0.68        1.28      0.42 o 
  14   1   2        3.50        5.51      0.48 o 
  15   1   2        3.41        6.28      0.56 o 
  16   1   2        6.73        6.80      0.63 o 
  17   1   2        0.37        0.77      0.70 o 
   0   2   2      968.86      954.39      2.15 o 
   1   2   2      537.38      509.63     12.78 o 
   2   2   2       75.66       62.33      1.50 o 
   3   2   2      138.87      125.72      2.26 o 
   4   2   2      229.63      223.88      3.36 o 
   5   2   2      371.75      409.96      4.77 o 
   6   2   2      159.05      205.50      1.63 o 
   7   2   2        7.33        8.40      0.25 o 
   8   2   2        8.88       10.50      0.26 o 
   9   2   2       18.20       16.02      0.32 o 
  10   2   2       95.62       97.65      0.66 o 
  11   2   2       24.97       27.92      0.57 o 
  12   2   2       10.68       13.90      0.57 o 
  13   2   2        3.92        3.74      0.54 o 
  14   2   2        0.31        0.90      0.58 o 
  15   2   2        6.86       10.22      0.64 o 
  16   2   2        0.30        2.19      0.72 o 
   1   3   2      271.54      263.73      1.55 o 
   2   3   2      602.00      603.82      7.77 o 
   3   3   2       52.51       47.52      0.57 o 
   4   3   2       59.25       56.59      0.66 o 
   5   3   2       44.30       38.27      0.35 o 
   6   3   2       50.45       53.79      0.41 o 
   7   3   2      104.44      102.74      1.14 o 
   8   3   2       82.56       79.29      0.78 o 
   9   3   2       60.32       54.24      0.61 o 
  10   3   2      211.28      197.36      1.78 o 
  11   3   2       25.87       21.18      0.51 o 
  12   3   2       15.86       16.01      0.54 o 
  13   3   2        2.71        3.86      0.53 o 
  14   3   2        7.06        9.72      0.63 o 
  15   3   2        0.68        0.74      0.63 o 
   0   4   2       42.10       45.37      0.80 o 
   1   4   2        1.49        5.11      0.24 o 
   2   4   2       86.49       80.06      0.61 o 
   3   4   2      131.49      110.22      0.86 o 
   4   4   2      188.03      176.91      1.37 o 
   5   4   2        0.25        0.23      0.27 o 
   6   4   2      189.92      167.71      1.38 o 
   7   4   2        8.55       10.06      0.35 o 
   8   4   2       21.94       22.80      0.42 o 
   9   4   2        7.27        6.06      0.49 o 
  10   4   2        2.93        4.52      0.57 o 
  11   4   2        9.17        6.35      0.65 o 
  12   4   2        0.60        1.75      0.68 o 
  13   4   2        3.77        4.42      0.72 o 
  14   4   2        0.24        0.75      0.70 o 
   1   5   2       22.24       17.56      0.35 o 
   2   5   2      197.50      196.29      2.02 o 
   3   5   2      127.33      121.17      1.17 o 
   4   5   2       18.73       15.09      0.36 o 
   5   5   2       21.80       19.61      0.42 o 
   6   5   2        4.12        2.90      0.41 o 
   7   5   2       11.92        9.62      0.51 o 
   8   5   2        2.41        2.46      0.52 o 
   9   5   2        5.71        4.99      0.58 o 
  10   5   2        5.34        4.82      0.63 o 
  11   5   2        1.23        1.76      0.67 o 
  12   5   2        3.44        3.89      0.73 o 
  13   5   2        5.84        8.50      0.89 o 
   0   6   2       16.41       13.96      0.67 o 
   1   6   2       14.43       14.73      0.46 o 
   2   6   2       15.56       13.66      0.47 o 
   3   6   2       24.28       21.21      0.50 o 
   4   6   2        8.31        9.27      0.48 o 
   5   6   2        7.77        6.66      0.48 o 
   6   6   2        4.34        4.75      0.47 o 
   7   6   2        4.84        5.42      0.55 o 
   8   6   2        4.60        6.02      0.57 o 
   9   6   2        2.68        4.36      0.58 o 
  10   6   2        2.23        2.46      0.63 o 
  11   6   2        9.81       13.52      0.75 o 
   1   7   2        8.81        9.70      0.48 o 
   2   7   2        6.02        9.05      0.51 o 
   3   7   2        7.71       10.10      0.55 o 
   4   7   2        9.33       11.79      0.56 o 
   5   7   2        2.10        2.79      0.54 o 
   6   7   2        0.40        0.80      0.58 o 
   7   7   2        2.53        3.54      0.59 o 
   8   7   2        3.96        5.21      0.61 o 
   9   7   2        3.51        3.54      0.59 o 
   0   8   2       12.14       16.05      0.84 o 
   1   8   2        0.28        0.67      0.50 o 
   2   8   2        3.28        4.49      0.54 o 
   3   8   2        0.64        0.70      0.54 o 
   4   8   2        1.36        1.31      0.60 o 
   2   0   3      307.13      307.26      5.10 o 
   4   0   3     1232.15     1293.43     20.45 o 
   6   0   3       37.39       27.65      0.58 o 
   8   0   3       75.26       59.24      0.58 o 
  10   0   3       28.41       22.79      0.48 o 
  12   0   3       13.57       11.01      0.59 o 
  14   0   3        2.11        1.67      0.76 o 
  16   0   3        3.24        2.66      0.82 o 
   0   1   3      396.68      402.99      5.16 o 
   1   1   3      102.92      106.97      1.44 o 
   2   1   3      147.08      156.11      1.28 o 
   3   1   3      152.34      166.27      1.44 o 
   4   1   3       86.00       83.81      1.43 o 
   5   1   3      884.28     1005.68     10.06 o 
   6   1   3      177.39      188.82      1.23 o 
   7   1   3      275.94      304.86      1.55 o 
   8   1   3       39.28       34.85      0.29 o 
   9   1   3      137.10      126.38      0.80 o 
  10   1   3      110.01      103.68      0.85 o 
  11   1   3       88.58       99.61      0.85 o 
  12   1   3       35.03       34.32      0.63 o 
  13   1   3        3.11        3.07      0.57 o 
  14   1   3        6.68        9.77      0.63 o 
  15   1   3        4.37        5.61      0.63 o 
  16   1   3        6.83       11.94      0.70 o 
   1   2   3       13.13       12.94      0.33 o 
   2   2   3       42.08       38.18      0.96 o 
   3   2   3       32.79       30.84      0.56 o 
   4   2   3       19.83       17.31      0.38 o 
   5   2   3       60.80       68.40      0.70 o 
   6   2   3      192.62      166.19      1.52 o 
   7   2   3       32.39       29.38      0.27 o 
   8   2   3       55.88       51.48      0.47 o 
   9   2   3      272.96      267.54      2.36 o 
  10   2   3      142.34      126.76      0.85 o 
  11   2   3       81.28       76.52      1.02 o 
  12   2   3       20.01       21.70      0.58 o 
  13   2   3        0.53        0.47      0.61 o 
  14   2   3        1.18        2.05      0.71 o 
  15   2   3        1.35        1.78      0.74 o 
  16   2   3        2.95        3.83      0.86 o 
   0   3   3     1894.45     1993.46     15.68 o 
   1   3   3      151.09      165.87      1.99 o 
   2   3   3      151.87      175.73      1.91 o 
   3   3   3       20.18       17.84      0.29 o 
   4   3   3        2.34        1.07      0.23 o 
   5   3   3      137.33      139.80      1.51 o 
   6   3   3       19.12       20.80      0.43 o 
   7   3   3       27.38       21.42      0.38 o 
   8   3   3       63.31       60.96      0.48 o 
   9   3   3       10.19        9.21      0.41 o 
  10   3   3        7.82       12.37      0.49 o 
  11   3   3        1.26        0.37      0.54 o 
  12   3   3       21.76       20.19      0.63 o 
  13   3   3        4.58        6.76      0.67 o 
  14   3   3        0.07        0.00      0.67 o 
  15   3   3        3.11        4.42      0.77 o 
   1   4   3       42.00       46.85      0.41 o 
   2   4   3      171.54      166.54      1.35 o 
   3   4   3      258.25      253.33      2.37 o 
   4   4   3      110.11      100.66      0.74 o 
   5   4   3       14.62       13.52      0.34 o 
   6   4   3        0.98        1.02      0.33 o 
   7   4   3        3.52        2.56      0.36 o 
   8   4   3       29.65       27.21      0.48 o 
   9   4   3       81.43       74.88      0.75 o 
  10   4   3        4.91        4.90      0.65 o 
  11   4   3        0.82        0.36      0.57 o 
  12   4   3        3.59        5.43      0.64 o 
  13   4   3       11.24       12.52      0.87 o 
  14   4   3       10.46       13.93      0.92 o 
   0   5   3       34.44       30.51      0.59 o 
   1   5   3       21.70       18.11      0.35 o 
   2   5   3       55.40       61.33      0.72 o 
   3   5   3       49.24       46.64      0.50 o 
   4   5   3       69.50       72.09      0.71 o 
   5   5   3      118.94      109.86      1.45 o 
   6   5   3       10.93        9.45      0.46 o 
   7   5   3       44.84       38.72      0.55 o 
   8   5   3        2.38        2.97      0.55 o 
   9   5   3        0.14        0.45      0.56 o 
  10   5   3        1.38        1.27      0.63 o 
  11   5   3        0.80        1.83      0.77 o 
  12   5   3        4.18        4.71      0.70 o 
  13   5   3        3.80        5.62      0.85 o 
   1   6   3        8.64        7.97      0.41 o 
   2   6   3       17.35       17.93      0.50 o 
   3   6   3       30.55       32.94      0.70 o 
   4   6   3       30.21       32.16      0.54 o 
   5   6   3        4.00        5.75      0.50 o 
   6   6   3        5.07        7.07      0.48 o 
   7   6   3        8.14        9.44      0.57 o 
   8   6   3        8.66       11.63      0.58 o 
   9   6   3        9.93       12.81      0.65 o 
  10   6   3        7.44        8.74      0.66 o 
  11   6   3        4.04        6.13      0.80 o 
   0   7   3        3.62        4.47      0.64 o 
   1   7   3        6.79       10.31      0.51 o 
   2   7   3        2.65        2.13      0.48 o 
   3   7   3        1.03        1.89      0.48 o 
   4   7   3        3.92        4.78      0.53 o 
   5   7   3        2.20        2.13      0.56 o 
   6   7   3        9.00       10.94      0.61 o 
   7   7   3        0.99        1.67      0.62 o 
   8   7   3        5.90        7.21      0.67 o 
   1   8   3        1.58        0.88      0.52 o 
   2   8   3        5.81        7.64      0.55 o 
   3   8   3        7.16        8.28      0.59 o 
   0   0   4      361.82      378.23      6.06 o 
   2   0   4      619.40      612.94      3.88 o 
   4   0   4      448.55      512.18      4.17 o 
   6   0   4     1239.12     1294.77     10.28 o 
   8   0   4       13.75        8.90      0.36 o 
  10   0   4       17.45       15.51      0.51 o 
  12   0   4        9.14        4.75      0.70 o 
  14   0   4        0.96        1.82      0.77 o 
  16   0   4        0.68        0.65      0.82 o 
   1   1   4     1600.40     1633.52     14.23 o 
   2   1   4       69.63       80.68      1.49 o 
   3   1   4      145.24      161.74      1.72 o 
   4   1   4       26.02       30.47      0.91 o 
   5   1   4      363.67      393.03      2.67 o 
   6   1   4       90.61       86.75      0.80 o 
   7   1   4        2.13        2.37      0.23 o 
   8   1   4       41.06       37.47      0.51 o 
   9   1   4        7.05        7.66      0.31 o 
  10   1   4       76.67       75.00      0.89 o 
  11   1   4        7.41        5.54      0.41 o 
  12   1   4        4.49        4.71      0.52 o 
  13   1   4       14.39       12.63      0.62 o 
  14   1   4        1.33        2.50      0.61 o 
  15   1   4        1.87        1.98      0.63 o 
  16   1   4        3.87        5.55      0.67 o 
   0   2   4      530.08      547.52      4.49 o 
   1   2   4      497.56      526.67      3.80 o 
   2   2   4      155.69      163.78      2.61 o 
   3   2   4       31.33       30.67      0.42 o 
   4   2   4       34.13       25.91      0.52 o 
   5   2   4       74.41       59.73      0.83 o 
   6   2   4       10.02        9.08      0.23 o 
   7   2   4       15.90        9.94      0.30 o 
   8   2   4       74.21       78.68      0.71 o 
   9   2   4       71.35       68.08      0.62 o 
  10   2   4       63.69       60.48      0.71 o 
  11   2   4       26.36       26.78      0.52 o 
  12   2   4        1.98        1.65      0.50 o 
  13   2   4        0.37        0.82      0.54 o 
  14   2   4        1.92        3.03      0.66 o 
  15   2   4        1.68        2.42      0.69 o 
  16   2   4        1.00        2.60      0.73 o 
   1   3   4        7.62        7.30      0.23 o 
   2   3   4       31.85       43.78      0.60 o 
   3   3   4      123.72      115.10      1.29 o 
   4   3   4      120.14      125.02      1.26 o 
   5   3   4        2.68        2.34      0.25 o 
   6   3   4        7.35        5.77      0.29 o 
   7   3   4       23.37       21.39      0.35 o 
   8   3   4      203.12      190.60      1.43 o 
   9   3   4       20.79       20.48      0.60 o 
  10   3   4       77.94       74.21      1.07 o 
  11   3   4        5.86        4.24      0.53 o 
  12   3   4        2.02        3.65      0.57 o 
  13   3   4        7.47        9.18      0.69 o 
  14   3   4        0.81        0.71      0.73 o 
  15   3   4        1.05        1.75      0.70 o 
   0   4   4       56.51       59.01      0.79 o 
   1   4   4      119.28      119.70      1.12 o 
   2   4   4       18.86       16.56      0.34 o 
   3   4   4        8.67       10.14      0.30 o 
   4   4   4       46.17       45.62      0.41 o 
   5   4   4       75.54       77.39      1.02 o 
   6   4   4      157.81      129.89      1.41 o 
   7   4   4       19.69       18.08      0.50 o 
   8   4   4       25.50       22.03      0.54 o 
   9   4   4        6.81        6.26      0.50 o 
  10   4   4        0.59        0.67      0.56 o 
  11   4   4       27.59       28.84      0.72 o 
  12   4   4        3.15        3.97      0.59 o 
  13   4   4        3.30        4.59      0.65 o 
  14   4   4        6.07       10.16      0.80 o 
   1   5   4       26.68       25.06      0.36 o 
   2   5   4       48.91       45.73      0.50 o 
   3   5   4      105.23       99.51      1.11 o 
   4   5   4      154.57      141.30      1.64 o 
   5   5   4       59.42       60.01      0.86 o 
   6   5   4       10.40       11.47      0.53 o 
   7   5   4        2.95        3.81      0.53 o 
   8   5   4       12.54       13.06      0.51 o 
   9   5   4        0.12        0.59      0.57 o 
  10   5   4        3.48        4.42      0.59 o 
  11   5   4        2.39        2.96      0.64 o 
  12   5   4       18.27       24.16      1.51 o 
  13   5   4        6.90        8.56      0.75 o 
   0   6   4        8.24        7.92      0.54 o 
   1   6   4        8.00        5.80      0.41 o 
   2   6   4        2.95        2.56      0.44 o 
   3   6   4        0.23        0.39      0.42 o 
   4   6   4        0.40        0.71      0.45 o 
   5   6   4        2.19        1.25      0.47 o 
   6   6   4        1.99        2.48      0.52 o 
   7   6   4        6.02        8.22      0.54 o 
   8   6   4        2.72        3.15      0.62 o 
   9   6   4        5.50        8.32      0.64 o 
  10   6   4        4.01        5.79      0.85 o 
  11   6   4        4.26        4.70      0.70 o 
   1   7   4        0.26        0.00      0.48 o 
   2   7   4        0.84        1.33      0.47 o 
   3   7   4        2.26        3.12      0.52 o 
   4   7   4        0.48        0.43      0.51 o 
   5   7   4        0.68        1.32      0.57 o 
   6   7   4        3.23        4.99      0.59 o 
   7   7   4       19.99       28.35      0.69 o 
   8   7   4       12.31       16.96      0.79 o 
   0   8   4        0.35        0.00      0.90 o 
   1   8   4        2.08        1.58      0.58 o 
   2   0   5      851.99      917.19     10.42 o 
   4   0   5      588.09      661.92      8.80 o 
   6   0   5      690.29      671.93      4.24 o 
   8   0   5      173.72      171.30      1.26 o 
  10   0   5      325.58      298.28      2.44 o 
  12   0   5        0.99        0.11      0.70 o 
  14   0   5        0.86        1.27      0.82 o 
  16   0   5        3.09        1.44      1.06 o 
   0   1   5      117.77      128.81      1.21 o 
   1   1   5      186.94      223.28      2.07 o 
   2   1   5      157.86      185.92      2.72 o 
   3   1   5      415.63      425.41      2.97 o 
   4   1   5       53.49       51.40      0.78 o 
   5   1   5       83.52       83.09      0.65 o 
   6   1   5       20.31       19.54      0.26 o 
   7   1   5       17.18       15.62      0.29 o 
   8   1   5       11.25       11.82      0.32 o 
   9   1   5       28.72       23.57      0.36 o 
  10   1   5       46.17       43.17      0.47 o 
  11   1   5       20.99       17.30      0.45 o 
  12   1   5        8.38        7.27      0.48 o 
  13   1   5        2.78        5.81      0.57 o 
  14   1   5        0.62        0.13      0.60 o 
  15   1   5        2.56        3.15      0.64 o 
  16   1   5        1.85        5.20      0.69 o 
   1   2   5        0.39        0.83      0.23 o 
   2   2   5      111.39      103.45      1.41 o 
   3   2   5       27.46       27.19      0.47 o 
   4   2   5       33.16       30.12      0.50 o 
   5   2   5       65.02       67.32      0.79 o 
   6   2   5        6.56        6.99      0.26 o 
   7   2   5       14.80       14.13      0.30 o 
   8   2   5       45.22       42.22      0.49 o 
   9   2   5       56.57       55.29      0.47 o 
  10   2   5       22.09       20.19      0.43 o 
  11   2   5        0.97        1.86      0.44 o 
  12   2   5       10.90       11.08      0.52 o 
  13   2   5        2.39        2.65      0.50 o 
  14   2   5        0.03        0.11      0.56 o 
  15   2   5        2.51        3.27      0.65 o 
   0   3   5      116.97      135.87      1.69 o 
   1   3   5      402.37      399.12      3.46 o 
   2   3   5      168.08      182.86      1.96 o 
   3   3   5       22.43       25.34      0.33 o 
   4   3   5      101.36       84.94      0.92 o 
   5   3   5       63.38       53.89      0.64 o 
   6   3   5      454.20      429.80      4.34 o 
   7   3   5       61.09       64.99      1.03 o 
   8   3   5      112.00      103.67      0.76 o 
   9   3   5       10.60        7.79      0.44 o 
  10   3   5        2.98        4.05      0.44 o 
  11   3   5        0.86        1.49      0.49 o 
  12   3   5        1.97        2.32      0.62 o 
  13   3   5        6.86       12.64      0.70 o 
  14   3   5        4.73        5.16      0.75 o 
  15   3   5       10.13       17.31      0.79 o 
   1   4   5       29.38       25.49      0.34 o 
   2   4   5       49.65       43.67      0.56 o 
   3   4   5       85.71       71.15      0.75 o 
   4   4   5       54.73       49.27      0.42 o 
   5   4   5      174.08      163.81      1.85 o 
   6   4   5        7.36        5.35      0.46 o 
   7   4   5        4.88        5.07      0.53 o 
   8   4   5        1.55        3.58      0.51 o 
   9   4   5        6.42        6.22      0.52 o 
  10   4   5        2.54        2.56      0.60 o 
  11   4   5       21.91       27.38      0.72 o 
  12   4   5        2.61        2.97      0.59 o 
  13   4   5        2.78        2.41      0.63 o 
  14   4   5        3.44        5.25      0.68 o 
   0   5   5       36.26       28.97      0.57 o 
   1   5   5       41.51       36.23      0.44 o 
   2   5   5       65.91       50.37      0.50 o 
   3   5   5        4.93        4.71      0.42 o 
   4   5   5        3.26        3.03      0.44 o 
   5   5   5       23.76       23.33      0.53 o 
   6   5   5        3.66        3.19      0.44 o 
   7   5   5        8.10        6.95      0.53 o 
   8   5   5        8.24        9.31      0.54 o 
   9   5   5        2.72        3.86      0.62 o 
  10   5   5       20.19       26.23      0.81 o 
  11   5   5        8.17       10.71      0.80 o 
  12   5   5        3.65        3.93      0.68 o 
   1   6   5        0.11        0.02      0.44 o 
   2   6   5        3.51        2.82      0.44 o 
   3   6   5        2.66        2.10      0.45 o 
   4   6   5        5.20        5.22      0.47 o 
   5   6   5        2.28        1.46      0.48 o 
   6   6   5        4.53        6.26      0.55 o 
   7   6   5       11.82       14.30      0.63 o 
   8   6   5        7.85       11.06      0.61 o 
   9   6   5        1.08        1.62      0.67 o 
  10   6   5        0.43        0.32      0.74 o 
   0   7   5        0.91        0.58      0.70 o 
   1   7   5        0.95        0.79      0.46 o 
   2   7   5        1.83        2.16      0.50 o 
   3   7   5        1.66        2.95      0.52 o 
   4   7   5        9.00       12.23      0.59 o 
   5   7   5        6.72        9.75      0.65 o 
   6   7   5        8.97       15.08      0.67 o 
   7   7   5        6.74       10.88      0.61 o 
   0   0   6      581.94      654.08      6.19 o 
   2   0   6      342.46      438.89      3.61 o 
   4   0   6      505.15      530.35      5.79 o 
   6   0   6       27.42       21.61      0.61 o 
   8   0   6       12.90       16.93      0.56 o 
  10   0   6      108.03       99.96      1.62 o 
  12   0   6        3.52        3.22      0.85 o 
  14   0   6        6.03        9.37      0.97 o 
   1   1   6       53.60       66.88      1.13 o 
   2   1   6      141.74      165.69      2.19 o 
   3   1   6      171.47      175.11      2.59 o 
   4   1   6       19.81       16.94      0.28 o 
   5   1   6       34.42       30.74      0.31 o 
   6   1   6       37.24       35.50      0.36 o 
   7   1   6      182.38      184.19      1.94 o 
   8   1   6       37.70       33.41      0.51 o 
   9   1   6      291.43      273.70      2.33 o 
  10   1   6       13.10       13.48      0.42 o 
  11   1   6        7.95        5.29      0.48 o 
  12   1   6        0.27        0.62      0.52 o 
  13   1   6        1.83        2.26      0.56 o 
  14   1   6        2.36        3.52      0.65 o 
  15   1   6        0.85        2.13      0.79 o 
   0   2   6       75.74       76.79      1.70 o 
   1   2   6        7.05        5.96      0.20 o 
   2   2   6       15.78       13.43      0.26 o 
   3   2   6        4.28        8.35      0.25 o 
   4   2   6       13.95       13.51      0.28 o 
   5   2   6      266.99      252.92      2.26 o 
   6   2   6      391.99      363.47      4.19 o 
   7   2   6      222.51      211.09      1.64 o 
   8   2   6       39.26       42.96      0.66 o 
   9   2   6       17.32       12.79      0.44 o 
  10   2   6       15.50       13.62      0.46 o 
  11   2   6        3.65        2.02      0.43 o 
  12   2   6        0.48        0.48      0.47 o 
  13   2   6       11.89       13.27      0.55 o 
  14   2   6        6.57        7.85      0.58 o 
  15   2   6        1.00        0.36      0.61 o 
   1   3   6        1.95        0.76      0.22 o 
   2   3   6       17.04       14.75      0.28 o 
   3   3   6        0.03        0.00      0.28 o 
   4   3   6       21.50       20.53      0.36 o 
   5   3   6        2.54        1.95      0.37 o 
   6   3   6        2.18        1.97      0.41 o 
   7   3   6        1.87        2.21      0.38 o 
   8   3   6       11.74        9.32      0.43 o 
   9   3   6        1.34        0.62      0.42 o 
  10   3   6        4.43        4.40      0.46 o 
  11   3   6        0.22        0.25      0.46 o 
  12   3   6        1.52        1.12      0.49 o 
  13   3   6        0.17        0.19      0.64 o 
  14   3   6        3.28        3.68      0.69 o 
   0   4   6      472.18      459.04      4.68 o 
   1   4   6       17.99       13.84      0.35 o 
   2   4   6      211.71      190.73      2.30 o 
   3   4   6       30.39       24.38      0.43 o 
   4   4   6        5.30        4.72      0.37 o 
   5   4   6       97.09       96.02      1.41 o 
   6   4   6        9.98        7.03      0.54 o 
   7   4   6       78.88       87.15      1.21 o 
   8   4   6        1.19        1.55      0.53 o 
   9   4   6       19.07       19.37      0.65 o 
  10   4   6        3.59        3.84      0.55 o 
  11   4   6        5.35        6.50      0.64 o 
  12   4   6        0.43        0.74      0.63 o 
  13   4   6        4.25        5.70      0.66 o 
   1   5   6        6.70        4.51      0.39 o 
   2   5   6       24.84       19.53      0.43 o 
   3   5   6       13.91       12.88      0.46 o 
   4   5   6       15.70       13.57      0.49 o 
   5   5   6        3.58        3.62      0.49 o 
   6   5   6        5.07        3.14      0.53 o 
   7   5   6        0.28        0.70      0.58 o 
   8   5   6        7.38        7.48      0.64 o 
   9   5   6       13.18       15.25      0.69 o 
  10   5   6       12.14       15.88      1.02 o 
  11   5   6        3.36        3.79      0.72 o 
   0   6   6        6.50        6.25      0.69 o 
   1   6   6        5.60        5.97      0.48 o 
   2   6   6        7.44        7.75      0.46 o 
   3   6   6       13.44       15.58      0.48 o 
   4   6   6        8.01        8.93      0.51 o 
   5   6   6        0.60        0.70      0.52 o 
   6   6   6        0.05        0.25      0.55 o 
   7   6   6        1.06        1.48      0.63 o 
   8   6   6        2.29        2.32      0.61 o 
   9   6   6        7.31       10.05      0.71 o 
   1   7   6        0.09        0.13      0.51 o 
   2   7   6        2.88        2.80      0.49 o 
   3   7   6        3.46        3.07      0.48 o 
   4   7   6        2.86        4.20      0.53 o 
   5   7   6        8.81       12.19      0.78 o 
   6   7   6        2.17        3.69      0.62 o 
   2   0   7      160.22      179.88      2.86 o 
   4   0   7      205.94      210.04      1.43 o 
   6   0   7      120.31      113.88      1.30 o 
   8   0   7      934.92      894.43      3.56 o 
  10   0   7       78.94       75.63      2.07 o 
  12   0   7        2.04        1.79      0.75 o 
  14   0   7        8.57       12.62      0.88 o 
   0   1   7      213.31      210.95      4.79 o 
   1   1   7       48.25       56.72      0.84 o 
   2   1   7      173.39      193.08      1.89 o 
   3   1   7        7.45        8.23      0.28 o 
   4   1   7       45.99       42.97      0.65 o 
   5   1   7       35.90       37.45      0.40 o 
   6   1   7       46.91       41.75      0.42 o 
   7   1   7       52.32       48.96      0.59 o 
   8   1   7        6.55        4.29      0.43 o 
   9   1   7       40.20       33.24      0.59 o 
  10   1   7        2.65        1.13      0.50 o 
  11   1   7       13.37       12.16      0.62 o 
  12   1   7        4.58        5.08      0.51 o 
  13   1   7        7.52        8.93      0.52 o 
  14   1   7        2.83        2.98      0.59 o 
  15   1   7        1.69        2.54      0.62 o 
   1   2   7       61.99       54.27      0.86 o 
   2   2   7       39.83       41.00      0.70 o 
   3   2   7       16.56       15.17      0.42 o 
   4   2   7      116.76      106.05      1.21 o 
   5   2   7       47.84       46.96      0.87 o 
   6   2   7       12.76       12.70      0.40 o 
   7   2   7       21.75       20.54      0.44 o 
   8   2   7       68.24       61.55      0.83 o 
   9   2   7        9.30        6.66      0.49 o 
  10   2   7        2.42        2.54      0.47 o 
  11   2   7        8.80       10.33      0.52 o 
  12   2   7        5.35        6.48      0.52 o 
  13   2   7        8.87        9.18      0.55 o 
  14   2   7        0.19        0.00      0.56 o 
   0   3   7      102.85       96.85      1.89 o 
   1   3   7      250.21      236.84      2.61 o 
   2   3   7       41.14       36.34      0.47 o 
   3   3   7       40.50       32.44      0.60 o 
   4   3   7      159.09      149.32      2.28 o 
   5   3   7       56.91       57.04      0.59 o 
   6   3   7      407.54      395.80      4.83 o 
   7   3   7       50.49       48.87      0.75 o 
   8   3   7       20.40       22.04      0.69 o 
   9   3   7        0.81        0.62      0.47 o 
  10   3   7        1.78        0.97      0.47 o 
  11   3   7        0.56        0.70      0.51 o 
  12   3   7       10.78       13.27      0.58 o 
  13   3   7        5.61        7.39      0.64 o 
   1   4   7       19.66       17.73      0.39 o 
   2   4   7        4.43        2.36      0.36 o 
   3   4   7       32.10       29.23      0.41 o 
   4   4   7        0.45        0.17      0.43 o 
   5   4   7        0.47        1.35      0.48 o 
   6   4   7        0.27        0.66      0.62 o 
   7   4   7       16.01       16.03      0.63 o 
   8   4   7        2.64        5.40      0.55 o 
   9   4   7        8.66       12.84      0.59 o 
  10   4   7       11.80       15.03      0.66 o 
  11   4   7        0.82        1.69      0.64 o 
  12   4   7        2.92        2.59      0.76 o 
   0   5   7       41.62       32.73      1.37 o 
   1   5   7       57.83       51.46      0.72 o 
   2   5   7       43.95       44.55      0.73 o 
   3   5   7        6.20        3.85      0.45 o 
   4   5   7       23.84       25.74      0.56 o 
   5   5   7        8.55        8.46      0.60 o 
   6   5   7        2.40        2.01      0.57 o 
   7   5   7        0.55        0.00      0.67 o 
   8   5   7       13.96       17.35      0.71 o 
   9   5   7        9.13        9.67      0.76 o 
  10   5   7        3.10        3.25      0.67 o 
  11   5   7        8.51        9.27      0.70 o 
   1   6   7        0.06        0.72      0.53 o 
   2   6   7        0.80        0.81      0.53 o 
   3   6   7       10.08       10.84      0.52 o 
   4   6   7       11.57       13.64      0.57 o 
   5   6   7       20.48       25.12      0.80 o 
   6   6   7        8.04       10.06      0.63 o 
   7   6   7        6.63        7.52      0.67 o 
   8   6   7        4.33        5.66      0.70 o 
   0   7   7        5.03        5.52      0.84 o 
   1   7   7        2.52        1.69      0.57 o 
   2   7   7        3.08        3.18      0.59 o 
   3   7   7        0.95        0.84      0.55 o 
   4   7   7        0.33        0.93      0.53 o 
   0   0   8      155.48      142.69      6.51 o 
   2   0   8       34.54       30.46      0.41 o 
   4   0   8       64.08       64.64      0.62 o 
   6   0   8        7.94        6.17      0.55 o 
   8   0   8        6.87        7.10      0.79 o 
  10   0   8        2.50        1.42      0.87 o 
  12   0   8       11.30       12.10      1.00 o 
  14   0   8        1.58        2.89      0.97 o 
   1   1   8       47.15       51.82      0.89 o 
   2   1   8      115.32      107.73      1.34 o 
   3   1   8      245.81      237.12      2.72 o 
   4   1   8       88.27       79.80      0.85 o 
   5   1   8      175.85      166.86      1.36 o 
   6   1   8       30.83       24.58      0.42 o 
   7   1   8      228.83      214.60      2.54 o 
   8   1   8       37.74       35.19      0.65 o 
   9   1   8       59.04       53.35      0.86 o 
  10   1   8        0.38        1.01      0.50 o 
  11   1   8        3.72        3.37      0.55 o 
  12   1   8       10.53       11.69      0.65 o 
  13   1   8        8.06       10.82      0.64 o 
  14   1   8        3.16        3.20      0.63 o 
   0   2   8       75.61       62.96      1.42 o 
   1   2   8       78.04       71.58      1.27 o 
   2   2   8       68.21       61.82      1.07 o 
   3   2   8      125.93      127.56      1.76 o 
   4   2   8      197.77      187.48      2.17 o 
   5   2   8      165.56      156.67      2.66 o 
   6   2   8       43.32       43.75      0.65 o 
   7   2   8        4.21        4.61      0.49 o 
   8   2   8       12.28       11.43      0.51 o 
   9   2   8        5.42        4.83      0.52 o 
  10   2   8        1.30        0.47      0.53 o 
  11   2   8       12.05       14.86      0.60 o 
  12   2   8       18.08       21.17      0.62 o 
  13   2   8       12.54       15.33      0.67 o 
   1   3   8        6.40        4.58      0.34 o 
   2   3   8        3.48        1.67      0.33 o 
   3   3   8       11.58       10.43      0.36 o 
   4   3   8       28.70       29.92      0.47 o 
   5   3   8       16.30       12.87      0.52 o 
   6   3   8        7.76        9.74      0.56 o 
   7   3   8        8.27        7.72      0.56 o 
   8   3   8        6.98        5.88      0.60 o 
   9   3   8        0.81        0.58      0.61 o 
  10   3   8        6.70        8.18      0.58 o 
  11   3   8        5.95        6.68      0.59 o 
  12   3   8        5.99        7.60      0.61 o 
  13   3   8        2.00        1.75      0.63 o 
   0   4   8      257.77      249.04      5.46 o 
   1   4   8        8.60        6.25      0.41 o 
   2   4   8      125.04      108.77      1.71 o 
   3   4   8        0.13        0.00      0.41 o 
   4   4   8        4.03        2.33      0.43 o 
   5   4   8        7.44        6.77      0.53 o 
   6   4   8        0.61        0.78      0.61 o 
   7   4   8        3.02        4.30      0.65 o 
   8   4   8        3.12        4.44      0.67 o 
   9   4   8        1.88        1.88      0.66 o 
  10   4   8       12.94       17.48      0.74 o 
  11   4   8        1.72        2.46      0.68 o 
   1   5   8        0.23        0.52      0.49 o 
   2   5   8        0.24        0.95      0.46 o 
   3   5   8        3.91        4.22      0.45 o 
   4   5   8       13.35       14.42      0.52 o 
   5   5   8       11.06       10.56      0.58 o 
   6   5   8        2.09        2.92      0.73 o 
   7   5   8        9.91       11.31      0.81 o 
   8   5   8       12.85       15.85      0.77 o 
   9   5   8       13.99       15.68      0.79 o 
  10   5   8        5.10        8.32      0.84 o 
   0   6   8        7.54        7.60      0.81 o 
   1   6   8        6.74        9.85      0.60 o 
   2   6   8       12.78       14.13      0.61 o 
   3   6   8        7.89       10.22      0.58 o 
   4   6   8       12.05       13.97      0.60 o 
   5   6   8        6.00        7.54      0.66 o 
   6   6   8        9.40       11.61      0.74 o 
   7   6   8        4.37        6.58      0.85 o 
   1   7   8        0.50        0.50      0.64 o 
   2   0   9      343.86      340.62      6.73 o 
   4   0   9      454.60      415.89      5.04 o 
   6   0   9       15.21       14.12      0.75 o 
   8   0   9       50.94       49.67      1.56 o 
  10   0   9        9.61       10.93      0.95 o 
  12   0   9        8.70       11.77      0.83 o 
   0   1   9      225.23      223.45      3.70 o 
   1   1   9       22.49       20.09      0.55 o 
   2   1   9      120.15      110.98      1.19 o 
   3   1   9      130.19      126.36      1.54 o 
   4   1   9       66.05       64.55      0.83 o 
   5   1   9       17.16       14.32      0.43 o 
   6   1   9       10.15       11.60      0.48 o 
   7   1   9       18.26       18.24      0.57 o 
   8   1   9        0.15        0.13      0.51 o 
   9   1   9        5.40        5.34      0.57 o 
  10   1   9        2.88        4.63      0.60 o 
  11   1   9       16.07       15.72      0.62 o 
  12   1   9        4.35        5.41      0.66 o 
  13   1   9        0.11        0.68      0.66 o 
   1   2   9       24.31       17.28      0.41 o 
   2   2   9       88.08       75.65      1.22 o 
   3   2   9       94.10       84.63      1.31 o 
   4   2   9      118.36      111.66      1.46 o 
   5   2   9       15.86       13.40      0.47 o 
   6   2   9        6.02        4.83      0.54 o 
   7   2   9        8.71        7.49      0.55 o 
   8   2   9        5.14        5.04      0.50 o 
   9   2   9        1.65        2.90      0.55 o 
  10   2   9        1.49        1.93      0.66 o 
  11   2   9        5.51        7.63      0.67 o 
  12   2   9        3.76        4.19      0.69 o 
  13   2   9        6.66        7.30      0.81 o 
   0   3   9        1.42        2.10      0.50 o 
   1   3   9        8.37        8.14      0.39 o 
   2   3   9       13.78       15.66      0.43 o 
   3   3   9        7.67        7.55      0.42 o 
   4   3   9       51.90       54.52      1.14 o 
   5   3   9        9.10        9.49      0.54 o 
   6   3   9        2.98        3.49      0.59 o 
   7   3   9        2.06        2.31      0.60 o 
   8   3   9        1.96        2.44      0.61 o 
   9   3   9        3.40        5.60      0.72 o 
  10   3   9        1.01        0.52      0.73 o 
  11   3   9        2.48        3.48      0.69 o 
  12   3   9       10.45       15.02      0.70 o 
   1   4   9        1.06        0.78      0.46 o 
   2   4   9        0.73        0.92      0.49 o 
   3   4   9        3.50        4.54      0.49 o 
   4   4   9        0.26        0.40      0.44 o 
   5   4   9        1.13        0.65      0.55 o 
   6   4   9        2.29        2.94      0.57 o 
   7   4   9        4.73        5.48      0.67 o 
   8   4   9        2.65        3.22      0.68 o 
   9   4   9        0.28        1.23      0.67 o 
  10   4   9        1.51        1.41      0.70 o 
  11   4   9        1.23        2.17      0.72 o 
   0   5   9        2.15        1.88      0.74 o 
   1   5   9        1.67        1.02      0.53 o 
   2   5   9        0.97        1.13      0.47 o 
   3   5   9        5.24        6.06      0.52 o 
   4   5   9        3.78        5.20      0.49 o 
   5   5   9       15.46       19.32      0.69 o 
   6   5   9       30.40       35.96      1.17 o 
   7   5   9        4.10        4.79      0.73 o 
   8   5   9        0.13        0.23      0.72 o 
   9   5   9        3.09        3.72      0.81 o 
   1   6   9        2.79        3.14      0.58 o 
   2   6   9        5.80        5.92      0.60 o 
   3   6   9       17.30       19.20      0.66 o 
   4   6   9       13.31       15.14      0.66 o 
   5   6   9       13.16       12.62      0.66 o 
   0   0  10       35.82       38.33      4.12 o 
   2   0  10        8.18        8.18      0.51 o 
   4   0  10        3.39        4.43      0.58 o 
   6   0  10       26.39       23.31      0.76 o 
   8   0  10        4.80        3.76      0.71 o 
  10   0  10        1.70        3.39      0.73 o 
  12   0  10       12.88       20.66      0.82 o 
   1   1  10       54.06       50.41      0.90 o 
   2   1  10       70.41       68.00      1.44 o 
   3   1  10      258.30      249.47      2.70 o 
   4   1  10       49.11       45.45      0.55 o 
   5   1  10        9.78        8.57      0.49 o 
   6   1  10       18.38       17.81      0.60 o 
   7   1  10        3.10        2.77      0.53 o 
   8   1  10        1.31        0.93      0.57 o 
   9   1  10        0.06        0.21      0.58 o 
  10   1  10        2.57        3.66      0.58 o 
  11   1  10        0.29        0.77      0.60 o 
  12   1  10        3.73        3.66      0.64 o 
   0   2  10       50.36       51.72      0.96 o 
   1   2  10       74.63       70.78      1.38 o 
   2   2  10       37.04       35.53      0.81 o 
   3   2  10       32.00       33.30      0.78 o 
   4   2  10       10.75        9.38      0.49 o 
   5   2  10        7.28        6.95      0.49 o 
   6   2  10       21.78       22.82      0.60 o 
   7   2  10        5.96        6.60      0.62 o 
   8   2  10        1.28        2.63      0.67 o 
   9   2  10        5.09        7.45      0.74 o 
  10   2  10        8.25       10.05      0.70 o 
  11   2  10        3.22        2.88      0.78 o 
  12   2  10        2.61        3.46      0.82 o 
   1   3  10        5.74        4.81      0.52 o 
   2   3  10       19.31       16.97      0.48 o 
   3   3  10       10.14        9.66      0.45 o 
   4   3  10        1.66        2.59      0.40 o 
   5   3  10        6.97        8.24      0.49 o 
   6   3  10        1.33        2.13      0.60 o 
   7   3  10       27.70       32.77      1.03 o 
   8   3  10       22.63       27.12      0.75 o 
   9   3  10       10.56       12.53      0.83 o 
  10   3  10        0.03        0.00      0.77 o 
  11   3  10        0.57        0.74      0.76 o 
   0   4  10       16.43       15.59      0.85 o 
   1   4  10        1.18        1.34      0.54 o 
   2   4  10        2.53        3.29      0.51 o 
   3   4  10        3.00        3.07      0.51 o 
   4   4  10        3.77        4.89      0.53 o 
   5   4  10       35.66       40.89      0.71 o 
   6   4  10        6.56        8.20      0.67 o 
   7   4  10       10.16        9.64      0.77 o 
   8   4  10        0.41        1.27      0.79 o 
   9   4  10        1.66        1.92      0.82 o 
   1   5  10        0.89        1.26      0.64 o 
   2   5  10       12.63       15.13      0.69 o 
   3   5  10        3.85        3.19      0.62 o 
   4   5  10        2.33        1.66      0.68 o 
   5   5  10        1.45        1.53      0.63 o 
   6   5  10        1.60        1.78      0.76 o 
   7   5  10        0.26        0.56      0.74 o 
   0   6  10       20.56       25.96      1.00 o 
   1   6  10       16.91       19.53      0.69 o 
   2   6  10       16.03       16.92      0.74 o 
   3   6  10        5.31        8.13      0.76 o 
   2   0  11      139.92      143.75      2.39 o 
   4   0  11       50.37       47.27      1.78 o 
   6   0  11        9.98        7.67      0.78 o 
   8   0  11        1.50        0.75      0.73 o 
  10   0  11        3.39        3.66      0.78 o 
   0   1  11       49.87       47.55      2.66 o 
   1   1  11        1.78        1.54      0.56 o 
   2   1  11       13.92       13.70      0.57 o 
   3   1  11       10.11        8.14      0.57 o 
   4   1  11        2.04        2.72      0.60 o 
   5   1  11        9.44       11.52      0.65 o 
   6   1  11        1.80        1.76      0.63 o 
   7   1  11        1.13        1.08      0.61 o 
   8   1  11        2.25        1.48      0.63 o 
   9   1  11        7.54        9.89      0.70 o 
  10   1  11        0.66        1.16      0.63 o 
  11   1  11        4.85        5.10      0.70 o 
   1   2  11       11.41       11.64      0.64 o 
   2   2  11       26.55       25.34      0.57 o 
   3   2  11        7.60        6.64      0.57 o 
   4   2  11        5.54        4.78      0.57 o 
   5   2  11        7.08        6.62      0.59 o 
   6   2  11        2.64        3.17      0.62 o 
   7   2  11       13.02       13.45      0.74 o 
   8   2  11        3.30        4.62      0.74 o 
   9   2  11        0.52        0.11      0.74 o 
  10   2  11        3.13        3.90      0.74 o 
   0   3  11        4.03        3.76      0.79 o 
   1   3  11        1.54        1.14      0.51 o 
   2   3  11        4.02        4.13      0.54 o 
   3   3  11        9.18        8.50      0.56 o 
   4   3  11       40.84       44.57      0.68 o 
   5   3  11       13.03       14.45      0.63 o 
   6   3  11       20.30       18.59      0.68 o 
   7   3  11        2.07        2.21      0.70 o 
   8   3  11       18.80       21.02      0.86 o 
   9   3  11        2.25        2.05      0.75 o 
   1   4  11        3.32        4.38      0.56 o 
   2   4  11        0.60        1.07      0.51 o 
   3   4  11        1.49        1.91      0.54 o 
   4   4  11        6.40        7.94      0.57 o 
   5   4  11        3.31        4.52      0.57 o 
   6   4  11       26.91       31.05      0.69 o 
   7   4  11        7.22        7.56      0.65 o 
   8   4  11       21.98       25.77      0.87 o 
   0   5  11       24.79       27.52      1.35 o 
   1   5  11        2.94        3.43      0.70 o 
   2   5  11        4.97        5.17      0.67 o 
   3   5  11        3.24        2.79      0.65 o 
   4   5  11        8.34       10.07      0.68 o 
   5   5  11        6.46        7.88      0.74 o 
   0   0  12        1.05        0.00      0.95 o 
   2   0  12       21.88       26.70      0.99 o 
   4   0  12       10.93       11.76      0.92 o 
   6   0  12        9.03        7.11      0.84 o 
   8   0  12        2.34        2.10      0.84 o 
  10   0  12        3.97        4.85      0.89 o 
   1   1  12        0.84        0.99      0.58 o 
   2   1  12        6.50        8.03      0.61 o 
   3   1  12        1.26        1.10      0.57 o 
   4   1  12       14.16       14.41      0.67 o 
   5   1  12        1.65        1.85      0.65 o 
   6   1  12        0.53        0.00      0.73 o 
   7   1  12        1.28        2.19      0.81 o 
   8   1  12        0.14        0.00      0.66 o 
   9   1  12        0.73        0.74      0.68 o 
  10   1  12        0.25        0.00      0.71 o 
   0   2  12        0.48        0.14      0.91 o 
   1   2  12        3.52        2.34      0.68 o 
   2   2  12       12.59       12.64      0.73 o 
   3   2  12       19.50       19.61      0.77 o 
   4   2  12       15.17       15.60      0.66 o 
   5   2  12       15.99       16.32      0.78 o 
   6   2  12       10.00       12.19      0.69 o 
   7   2  12       13.14       14.63      0.78 o 
   8   2  12       12.75       13.32      1.07 o 
   9   2  12        9.86       10.30      1.22 o 
   1   3  12        1.22        1.22      0.65 o 
   2   3  12       14.22       17.36      0.67 o 
   3   3  12        3.76        3.53      0.64 o 
   4   3  12       25.41       27.32      0.73 o 
   5   3  12       16.00       16.81      0.66 o 
   6   3  12        7.55        7.55      0.69 o 
   7   3  12       27.29       33.48      0.91 o 
   8   3  12        3.36        3.14      0.75 o 
   0   4  12        1.01        2.34      0.97 o 
   1   4  12        2.64        3.32      0.66 o 
   2   4  12        0.29        0.00      0.62 o 
   3   4  12       15.86       18.62      0.72 o 
   4   4  12        5.48        4.92      0.70 o 
   5   4  12       15.22       15.62      0.90 o 
   6   4  12        4.65        5.63      0.71 o 
   2   0  13       13.91       14.00      1.39 o 
   4   0  13        0.79        0.88      1.16 o 
   6   0  13        0.73        1.29      0.81 o 
   8   0  13        2.30        3.07      0.89 o 
   0   1  13        3.04        2.15      0.95 o 
   1   1  13        5.54        4.97      0.64 o 
   2   1  13       14.60       15.24      0.70 o 
   3   1  13        5.11        4.49      0.68 o 
   4   1  13       31.65       31.17      0.88 o 
   5   1  13        7.50        8.50      0.65 o 
   6   1  13       23.90       25.29      0.84 o 
   7   1  13        1.98        1.59      0.76 o 
   8   1  13        7.85        7.43      0.80 o 
   1   2  13       11.19       12.85      0.78 o 
   2   2  13       27.30       28.97      0.84 o 
   3   2  13       32.86       36.08      0.85 o 
   4   2  13       12.46       12.94      0.67 o 
   5   2  13        7.19        6.73      0.71 o 
   6   2  13        6.99        8.30      0.72 o 
   7   2  13        5.05        5.00      0.81 o 
   0   3  13        1.58        1.76      1.12 o 
   1   3  13        0.05        0.02      0.78 o 
   2   3  13        2.81        2.95      0.80 o 
   3   3  13        1.72        2.48      0.70 o 
   4   3  13        6.81        6.01      0.75 o 
   5   3  13        1.91        2.29      0.68 o 
   1   4  13        5.41        5.88      0.72 o 
   0   0  14        4.06        6.84      1.45 o 
   2   0  14        0.80        1.46      0.96 o 
   4   0  14       13.64       15.18      1.31 o 
   1   1  14       14.35       14.91      0.76 o 
   2   1  14        6.09        5.45      0.73 o 
   3   1  14       13.94       13.44      0.76 o 
   4   1  14        2.85        3.61      0.74 o 
   5   1  14        6.75        7.17      0.75 o 
   0   2  14        4.79        4.87      1.18 o 
   1   2  14        3.47        2.79      0.78 o 
   2   2  14        5.15        5.45      0.78 o 
   3   2  14       14.12       16.15      0.85 o 
   4   2  14       17.43       21.26      0.85 o 
                                                 
